# Supplementary material for: Bacterial Chaperone Domain Insertions Convert Human FKBP12 into an Excellent Protein-Folding Catalyst—A Structural and Functional Analysis
Source: Molecules. 2024 Mar 23;29(7):1440. doi: 10.3390/molecules29071440 (PMC11013033; doi:10.3390/molecules29071440)
Supplement: Supplementary file 1 [file molecules-29-01440-s001.zip]

Archive with 1 entries (1 files):
- molecules-2907465-supplementary.mov
